# Supplementary material for: In Vitro Analysis of Heavy Metal Adsorption by Zeolite Skin Care Formulations Using a Quality by Design Approach
Source: Materials (Basel). 2026 Feb 11;19(4):685. doi: 10.3390/ma19040685 (PMC12942069; doi:10.3390/ma19040685)
Supplement: Supplementary file 1 [file materials-19-00685-s001.zip]

Archive with 1 entries (1 files):
- materials-4067881-supplementary.pdf
